# Supplementary material for: Superior Valorisation of Juglans regia L. Leaves of Different Maturity through the Isolation of Bioactive Compounds
Source: Molecules. 2023 Oct 29;28(21):7328. doi: 10.3390/molecules28217328 (PMC10648215; doi:10.3390/molecules28217328)
Supplement: Supplementary file 1 [file molecules-28-07328-s001.zip]

Archive with 1 entries (1 files):
- molecules-2652828-supplementary.pdf
